# Supplementary material for: The Dark Side of the Mushroom Spring Microbial Mat: Life in the Shadow of Chlorophototrophs. I. Microbial Diversity Based on 16S rRNA Gene Amplicons and Metagenomic Sequencing
Source: Front Microbiol. 2016 Jun 17;7:919. doi: 10.3389/fmicb.2016.00919 (PMC4911352; doi:10.3389/fmicb.2016.00919)
Supplement: Table S1 — OTUs obtained from 16S rRNA V4 iTag sequencing. Read numbers, relative abundance and number of total and abundant dereplicated iTag sequences are stated. Classification are based on RDP classifier. [file DataSheet1.xlsx]

## Sheet: Table S1_317 OTUs
		undermat					upper layer			Taxonomic affiliation based on RDP classifier
MSunder_OTU	a	reads in undermat	relative abundance in undermat	no. of dereplicated iTags	no. of abundant iTag (>100)	a3	reads in upper layer	relative abundance in upper layer	a2	Consensus lineage	Phylum	Class	Order	Family	Genus
1		68369	0.490712	6193	24		36218	0.339279		Bacteria	Chloroflexi	Chloroflexi (class)	Roseiflexales	Roseiflexaceae	Roseiflexus
2		14480	0.103929	1664	3		1564	0.0146511		Bacteria	Thermotogae	Thermotogae (class)	Thermotogales	Thermotogaceae	Thermotoga
3		6203	0.0445215	2082	9		883	0.00827166		Bacteria	Armatimonadetes	OS-L	OS-LCL	OS-LCL	OS-LCL
4		6160	0.0442129	899	3		336	0.00314754		Bacteria	Aquificae	Aquificae (class)	Aquificales	Aquificaceae	Thermocrinis
5		5046	0.0362172	1289	7		39877	0.373555		Bacteria	Cyanobacteria	Synechococcophycideae	Synechococcales	Synechococcaceae	Synechococcus
6		3580	0.0256951	675	1		1297	0.0121499		Bacteria	Chloroflexi	Anaerolineae	WCHB1-50	WCHB1-50OR	WCHB1-50OR
7		3350	0.0240443	564	1		726	0.00680094		Bacteria	OP9	OPB46	OPB72	OPB72OR	OPB72OR
8		3283	0.0235634	705	2		2834	0.026548		Bacteria	Nitrospirae	Nitrospira (class)	Nitrospirales	Thermodesulfovibrionaceae	Thermodesulfovibrio
9		1981	0.0142185	449	2		740	0.00693208		Bacteria	Chloroflexi	Anaerolineae	AnaerolineaeCL	AnaerolineaeCL	AnaerolineaeCL
10		1715	0.0123093	510	6		3281	0.0307354		Bacteria	Chlorobi	ChlorobiPH	ChlorobiPH	ChlorobiPH	ChlorobiPH
11		1594	0.0114408	521	3		1323	0.0123934		Bacteria	Chloroflexi	Chloroflexi (class)	Chloroflexales	Chloroflexaceae	Chloroflexus
12		1569	0.0112614	477	3		532	0.00498361		Bacteria	Armatimonadetes	OPB80	OPB80CL	OPB80CL	OPB80CL
13		1392	0.00999096	306	2		0	0		Bacteria	OP8	OP8
14		1260	0.00904354	322	3		1	9.36768e-06		Bacteria	Planctomycetes	Planctomycea	Pirellulales	Pirellulaceae	PirellulaceaeFA
15		1008	0.00723483	391	3		2	1.87354e-05		Bacteria	Chloroflexi	Chloroflexi (class)	Chloroflexales	Oscillochloridaceae	Oscillochloris
16		950	0.00681854	279	1		165	0.00154567		Bacteria	Planctomycetes	Planctomycea	Gemmatales	Gemmataceae	Gemmata
17		907	0.00650991	254	1		5549	0.0519813		Bacteria	Acidobacteria	Chloracidobacteria	ChloracidobacteriaCL	ChloracidobacteriaCL	ChloracidobacteriaCL
18		870	0.00624435	251	2		21	0.000196721		Bacteria	Armatimonadetes	SJA-176	SJA-176CL	SJA-176CL	SJA-176CL
19		821	0.00589265	227	1		19	0.000177986		Bacteria	Planctomycetes	Planctomycea	Pirellulales
20		688	0.00493806	256	2		159	0.00148946		Bacteria
21		656	0.00470838	168	1		471	0.00441218		Bacteria	Thermi	Deinococci	Thermales	Thermaceae	Meiothermus
22		643	0.00461508	239	1		513	0.00480562		Bacteria	Cyanobacteria	Synechococcophycideae	Synechococcales	Synechococcaceae	Synechococcus
23		633	0.0045433	209	2		23	0.000215457		Bacteria	Chloroflexi	Anaerolineae	OPB11	OPB11OR	OPB11OR
24		630	0.00452177	156	1		2169	0.0203185		Bacteria	Chlorobi	ChlorobiPH	ChlorobiPH	ChlorobiPH	ChlorobiPH
25		622	0.00446435	183	2		62	0.000580796		Bacteria	Spirochaetes	Leptospirae	Leptospirales	Leptospiraceae	Leptonema
26		574	0.00411983	182	1		383	0.00358782		Bacteria	Thermodesulfobacteria	Thermodesulfobacteria (class)	Thermodesulfobacteriales	Thermodesulfobacteriaceae	Geothermobacterium
27		555	0.00398346	150	1		1045	0.00978923		Bacteria	Chlorobi	OPB56	OPB56CL	OPB56CL	OPB56CL
28		550	0.00394758	121	1		1	9.36768e-06		Bacteria
29		516	0.00370354	179	1		365	0.0034192		Bacteria	Chlorobi	ChlorobiPH	ChlorobiPH	ChlorobiPH	ChlorobiPH
30		509	0.0036533	147	1		14	0.000131148		Bacteria
31		479	0.00343798	150	1		70	0.000655738		Bacteria	Chloroflexi	Anaerolineae	Anaerolineales	Anaerolinaceae	Bellilinea
32		331	0.00237572	105	1		1181	0.0110632		Bacteria	Firmicutes	Clostridia	Clostridiales	Symbiobacteriaceae	SymbiobacteriaceaeFA
33		301	0.0021604	1022	7		10	9.36768e-05		Bacteria	Armatimonadetes	OS-L	OS-LCL	OS-LCL	OS-LCL
34		295	0.00211734	92	1		214	0.00200468		Bacteria	Chlorobi	Ignavibacteria
35		276	0.00198097	90	1		292	0.00273536		Bacteria	Proteobacteria	Deltaproteobacteria	Desulfurellales	Desulfurellaceae	DesulfurellaceaeFA
36		261	0.0018733	91	1		0	0		Bacteria	Acidobacteria	Solibacteres	Solibacterales	Solibacteraceae	Candidatus Solibacter
37		257	0.00184459	81	1		0	0		Bacteria	Verrucomicrobia	Verrucomicrobiae	Verrucomicrobiales	VerrucomicrobialesOR	VerrucomicrobialesOR
38		249	0.00178718	100	1		2393	0.0224169		Bacteria	Chlorobi	SM1B02	SM1B02CL	SM1B02CL	SM1B02CL
39		240	0.00172258	79	1		76	0.000711944		Bacteria	Chloroflexi	Anaerolineae	S0208	S0208OR	S0208OR
40		236	0.00169387	78	1		1	9.36768e-06		Bacteria	Proteobacteria	Deltaproteobacteria	Syntrophobacterales	Desulfobacteraceae	DesulfobacteraceaeFA
41		220	0.00157903	78	1		138	0.00129274		Bacteria	Spirochaetes	Spirochaetes (class)	Spirochaetales	Spirochaetaceae	za29
42		201	0.00144266	77	1		1	9.36768e-06		Bacteria
43		189	0.00135653	48	1		6	5.62061e-05		Bacteria	Spirochaetes	Leptospirae	Leptospirales	Leptospiraceae	SJA-88
44		184	0.00132064	53	0		0	0		Bacteria	Proteobacteria	Deltaproteobacteria	DeltaproteobacteriaCL	DeltaproteobacteriaCL	DeltaproteobacteriaCL
45		179	0.00128476	131	2		1	9.36768e-06		Bacteria	Chlorobi	SM1H02	SM1H02CL	SM1H02CL	SM1H02CL
46		127	0.000911531	90	0		10	9.36768e-05		Bacteria	Proteobacteria	Alphaproteobacteria	Rhodospirillales	Rhodospirillaceae	RhodospirillaceaeFA
47		126	0.000904354	37	0		0	0		Bacteria	EM3	EM3PH	EM3PH	EM3PH	EM3PH
48		125	0.000897176	6089	24		146	0.00136768		Bacteria	Chloroflexi	Chloroflexi (class)	Roseiflexales	Roseiflexaceae	Roseiflexus
49		119	0.000854112	31	0		4	3.74707e-05		Bacteria	Planctomycetes	Planctomycea	Pirellulales	PirellulalesOR	PirellulalesOR
50		116	0.00083258	62	0		13	0.00012178		Bacteria
51		113	0.000811047	37	0		0	0		Bacteria	Planctomycetes	Planctomycea	Pirellulales	PirellulalesOR	PirellulalesOR
52		95	0.000681854	28	0		1	9.36768e-06		chloroplast
53		90	0.000645967	25	0		15	0.000140515		Bacteria
54		89	0.00063879	23	0		0	0		Bacteria	Chloroflexi	Anaerolineae	GN14	GN14OR	GN14OR
55		87	0.000624435	1298	7		10	9.36768e-05		Bacteria	Armatimonadetes	OS-L	OS-LCL	OS-LCL	OS-LCL
56		87	0.000624435	26	0		28	0.000262295		Bacteria	Firmicutes	Clostridia	Clostridiales	Syntrophomonadaceae	SyntrophomonadaceaeFA
57		84	0.000602903	33	0		1	9.36768e-06		Bacteria	Chloroflexi	Anaerolineae	AnaerolineaeCL	AnaerolineaeCL	AnaerolineaeCL
58		76	0.000545483	28	0		0	0		Bacteria
59		75	0.000538306	1209	14		6	5.62061e-05		Bacteria	Chloroflexi	Chloroflexi (class)	Roseiflexales	Roseiflexaceae	Roseiflexus
60		72	0.000516774	13	0		0	0		Archaea	Crenarchaeota	Thaumarchaeota	Nitrosocaldales	Nitrosocaldaceae	Candidatus Nitrosocaldus
61		70	0.000502419	25	0		0	0		Bacteria	Acidobacteria	OS-K	OS-KCL	OS-KCL	OS-KCL
62		69	0.000495241	21	0		6	5.62061e-05		Bacteria	Firmicutes	Clostridia	Thermoanaerobacterales	ThermoanaerobacteralesOR	ThermoanaerobacteralesOR
63		65	0.000466532	23	0		0	0		Bacteria	Planctomycetes	Planctomycea	Gemmatales	Gemmataceae	Gemmata
64		64	0.000459354	286	3		24	0.000224824		Bacteria	Chloroflexi	Chloroflexi (class)	Chloroflexales	Chloroflexaceae	Chloroflexus
65		64	0.000459354	24	0		11	0.000103044		Bacteria	Chloroflexi	Anaerolineae	Anaerolineales	Anaerolinaceae	AnaerolinaceaeFA
66		63	0.000452177	28	0		10	9.36768e-05		Bacteria
67		57	0.000409112	13	0		0	0		Archaea	Crenarchaeota	pSL4	pSL4CL	pSL4CL	pSL4CL
68		57	0.000409112	18	0		3	2.8103e-05		Bacteria	Firmicutes	Clostridia	Clostridiales	Symbiobacteriaceae	SymbiobacteriaceaeFA
69		53	0.000380403	77	3		0	0		Bacteria	Chlorobi	ChlorobiPH	ChlorobiPH	ChlorobiPH	ChlorobiPH
70		50	0.000358871	70	0		1	9.36768e-06		Bacteria	Thermi	Deinococci	Thermales	Thermaceae	Thermus
71		46	0.000330161	16	0		2	1.87354e-05		Bacteria	Chlorobi	ChlorobiPH	ChlorobiPH	ChlorobiPH	ChlorobiPH
72		46	0.000330161	22	0		0	0		Bacteria	Acidobacteria	Solibacteres	Solibacterales	Solibacteraceae	Candidatus Solibacter
73		45	0.000322984	19	0		0	0		Bacteria
74		44	0.000315806	19	0		15	0.000140515		Bacteria	Chloroflexi	Thermomicrobia	ThermomicrobiaCL	ThermomicrobiaCL	ThermomicrobiaCL
75		42	0.000301451	5571	24		7	6.55738e-05		Bacteria	Chloroflexi	Chloroflexi (class)	Roseiflexales	Roseiflexaceae	Roseiflexus
76		41	0.000294274	105	1		3	2.8103e-05		Bacteria	Bacteroidetes	Sphingobacteria	Sphingobacteriales	Flammeovirgaceae	Thermonema
77		38	0.000272742	13	0		0	0		Bacteria
78		37	0.000265564	16	0		0	0		Bacteria	NKB19	GN13	GN13CL	GN13CL	GN13CL
79		36	0.000258387	14	0		0	0		Bacteria
80		34	0.000244032	21	0		0	0		Bacteria
81		32	0.000229677	8	0		0	0		Bacteria	Proteobacteria	ProteobacteriaPH	ProteobacteriaPH	ProteobacteriaPH	ProteobacteriaPH
82		31	0.0002225	8	0		0	0		Bacteria	Chloroflexi	Anaerolineae	Caldilineales	Caldilineaceae	Caldilinea
83		31	0.0002225	16	0		0	0		Bacteria	Planctomycetes	Planctomycea	Gemmatales	Isosphaeraceae	Isosphaera
84		31	0.0002225	12	0		0	0		Bacteria	Actinobacteria	Actinobacteria (class)	WCHB1-81	At425
85		30	0.000215322	213	2		0	0		Bacteria	Chloroflexi	Anaerolineae	OPB11	OPB11OR	OPB11OR
86		29	0.000208145	14	0		0	0		Bacteria	Chloroflexi	Anaerolineae	WCHB1-50	WCHB1-50OR	WCHB1-50OR
87		28	0.000200968	13	0		0	0		Bacteria	Chloroflexi	TK17	mle1-48	mle1-48OR	mle1-48OR
88		26	0.000186613	1739	9		4	3.74707e-05		Bacteria	Armatimonadetes	OS-L	OS-LCL	OS-LCL	OS-LCL
89		26	0.000186613	537	3		12	0.000112412		Bacteria	Chloroflexi	Chloroflexi (class)	Chloroflexales	Chloroflexaceae	Chloroflexus
90		26	0.000186613	859	3		11	0.000103044		Bacteria	Aquificae	Aquificae (class)	Aquificales	Aquificaceae	Thermocrinis
91		25	0.000179435	64	1		142	0.00133021		Bacteria	Firmicutes	Clostridia	ClostridiaCL	ClostridiaCL	ClostridiaCL
92		25	0.000179435	14	0		0	0		Bacteria	Proteobacteria	Deltaproteobacteria	Syntrophobacterales	Syntrophobacteraceae	SyntrophobacteraceaeFA
93		25	0.000179435	1135	7		27	0.000252927		Bacteria	Cyanobacteria	Synechococcophycideae	Synechococcales	Synechococcaceae	Synechococcus
94		24	0.000172258	130	2		0	0		Bacteria	Chlorobi	SM1H02	SM1H02CL	SM1H02CL	SM1H02CL
95		24	0.000172258	662	2		13	0.00012178		Bacteria	Nitrospirae	Nitrospira (class)	Nitrospirales	Thermodesulfovibrionaceae	Thermodesulfovibrio
96		23	0.00016508	29	0		2	1.87354e-05		Bacteria	Proteobacteria	Alphaproteobacteria	Rhodospirillales	Rhodospirillaceae	RhodospirillaceaeFA
97		23	0.00016508	100	1		4	3.74707e-05		Bacteria	Bacteroidetes	Sphingobacteria	Sphingobacteriales	Flammeovirgaceae	Thermonema
98		23	0.00016508	7	0		0	0		Bacteria	Planctomycetes	Planctomycea	Pirellulales	PirellulalesOR	PirellulalesOR
99		22	0.000157903	10	0		0	0		Bacteria	Chloroflexi	Anaerolineae	A31	KNA6-EB22	KNA6-EB22FA
100		21	0.000150726	14	0		18	0.000168618		Bacteria	NKB19	GN13	GN13CL	GN13CL	GN13CL
101		21	0.000150726	48	0		190	0.00177986		Bacteria	Proteobacteria	Betaproteobacteria	Hydrogenophilales	Hydrogenophilaceae	Hydrogenophilus
102		21	0.000150726	6070	24		6	5.62061e-05		Bacteria	Chloroflexi	Chloroflexi (class)	Roseiflexales	Roseiflexaceae	Roseiflexus
103		21	0.000150726	9	0		3	2.8103e-05		Bacteria	Firmicutes	Clostridia	Clostridiales	Peptococcaceae	Pelotomaculum
104		20	0.000143548	8	0		0	0		Bacteria	Verrucomicrobia	Verruco-5	Verruco-5CL	Verruco-5CL	Verruco-5CL
105		20	0.000143548	252	2		24	0.000224824		Bacteria	Aquificae	Aquificae (class)	Aquificales	Aquificaceae	Thermocrinis
106		20	0.000143548	7	0		0	0		Bacteria	GAL15	GAL15PH	GAL15PH	GAL15PH	GAL15PH
107		20	0.000143548	7	0		0	0		Bacteria	Thermotogae	Thermotogae (class)	Thermotogales	Thermotogaceae	Fervidobacterium
108		19	0.000136371	9	0		0	0		Bacteria	Firmicutes	Clostridia
109		19	0.000136371	8	0		0	0		Bacteria
110		19	0.000136371	180	1		8	7.49415e-05		Bacteria	Chlorobi	ChlorobiPH	ChlorobiPH	ChlorobiPH	ChlorobiPH
111		18	0.000129193	229	5		89	0.000833724		Bacteria	Cyanobacteria	Synechococcophycideae	Synechococcales	Synechococcaceae	Synechococcus
112		18	0.000129193	5	0		1	9.36768e-06		Bacteria	Nitrospirae	Nitrospira (class)	Nitrospirales	Thermodesulfovibrionaceae	ThermodesulfovibrionaceaeFA
113		18	0.000129193	6	0		2	1.87354e-05		Bacteria	Firmicutes	Clostridia	Clostridiales	Syntrophomonadaceae	SyntrophomonadaceaeFA
114		17	0.000122016	27	0		81	0.000758782		Bacteria	Cyanobacteria	Synechococcophycideae	Synechococcales	Synechococcaceae	Synechococcus
115		17	0.000122016	8	0		0	0		Bacteria	WS6	SC72	SC72CL	SC72CL	SC72CL
116		16	0.000114839	16	0		9	8.43091e-05		Bacteria	Elusimicrobia
117		16	0.000114839	6	0		0	0		Bacteria	Firmicutes	Clostridia	Thermoanaerobacterales	Thermoanaerobacteraceae	Ammonifex
118		16	0.000114839	6	0		0	0		Bacteria	Acidobacteria	Solibacteres	Solibacterales	Solibacteraceae	Candidatus Solibacter
119		16	0.000114839	11	0		0	0		Bacteria	BH1	BH1PH	BH1PH	BH1PH	BH1PH
120		16	0.000114839	5	0		0	0		Bacteria	Armatimonadetes	SJA-176	SJA-176CL	SJA-176CL	SJA-176CL
121		16	0.000114839	5	0		0	0		Bacteria	Proteobacteria	Alphaproteobacteria	Rhodospirillales	Rhodospirillaceae	RhodospirillaceaeFA
122		16	0.000114839	9	0		0	0		Bacteria	Firmicutes	Clostridia	Thermoanaerobacterales	ThermoanaerobacteralesOR	ThermoanaerobacteralesOR
123		15	0.000107661	12	0		4	3.74707e-05		Bacteria
124		15	0.000107661	4	0		0	0		Bacteria	AC1	SHA-114	SHA-114CL	SHA-114CL	SHA-114CL
125		15	0.000107661	5	0		0	0		Archaea	Crenarchaeota	Sd-NA	Sd-NACL	Sd-NACL	Sd-NACL
126		15	0.000107661	6	0		0	0		Bacteria	Actinobacteria	Actinobacteria (class)	Acidimicrobiales	EB1017	EB1017FA
127		14	0.000100484	6	0		0	0		Bacteria	Acidobacteria	Solibacteres	Solibacterales	Solibacteraceae	Candidatus Solibacter
128		14	0.000100484	10	0		0	0		Bacteria	Armatimonadetes	OS-L	OS-LCL	OS-LCL	OS-LCL
129		14	0.000100484	257	1		8	7.49415e-05		Bacteria	Planctomycetes	Planctomycea	Gemmatales	Gemmataceae	Gemmata
130		14	0.000100484	5	0		0	0		Bacteria	Caldiserica	31q06	31q06CL	31q06CL	31q06CL
131		14	0.000100484	318	3		0	0		Bacteria	Planctomycetes	Planctomycea	Pirellulales	Pirellulaceae	PirellulaceaeFA
132		14	0.000100484	11	0		0	0		Bacteria	Proteobacteria	Alphaproteobacteria	Caulobacterales	Caulobacteraceae	Brevundimonas
133		13	9.33063e-05	4	0		0	0		Bacteria
134		13	9.33063e-05	28	0		0	0		Bacteria
135		13	9.33063e-05	304	5		24	0.000224824		Bacteria	Chlorobi	ChlorobiPH	ChlorobiPH	ChlorobiPH	ChlorobiPH
136		13	9.33063e-05	4	0		0	0		Bacteria	BacteriaKI	BacteriaKI	BacteriaKI	BacteriaKI	BacteriaKI
137		13	9.33063e-05	7	0		0	0		Bacteria	Firmicutes	Clostridia	Natranaerobiales	YAB3B13	YAB3B13FA
138		12	8.61289e-05	8	0		0	0		Bacteria	Proteobacteria	Deltaproteobacteria	Syntrophobacterales	Desulfobacteraceae	Desulfobacterium
139		12	8.61289e-05	72	0		1	9.36768e-06		Bacteria	Thermi	Deinococci	Thermales	Thermaceae	Thermus
140		12	8.61289e-05	664	2		27	0.000252927		Bacteria	Nitrospirae	Nitrospira (class)	Nitrospirales	Thermodesulfovibrionaceae	Thermodesulfovibrio
141		12	8.61289e-05	4	0		0	0		Bacteria	Firmicutes	Clostridia	Clostridiales
142		11	7.89515e-05	5	0		0	0		Bacteria	Chloroflexi	Anaerolineae	BPC110	BPC110OR	BPC110OR
143		11	7.89515e-05	6	0		0	0		Archaea	Euryarchaeota	Methanobacteria	Methanobacteriales	MSBL1	SAGMEG-1
144		11	7.89515e-05	5	0		0	0		Bacteria	Acidobacteria
145		11	7.89515e-05	3	0		0	0		Bacteria	Actinobacteria	Actinobacteria (class)	Actinomycetales	Pseudonocardiaceae	Thermobispora
146		11	7.89515e-05	5	0		0	0		Bacteria
147		10	7.17741e-05	5	0		0	0		Bacteria	Chloroflexi	Anaerolineae	OPB11	OPB11OR	OPB11OR
148		10	7.17741e-05	2	0		0	0		Bacteria	Thermodesulfobacteria	Thermodesulfobacteria (class)	Thermodesulfobacteriales	Thermodesulfobacteriaceae	ThermodesulfobacteriaceaeFA
149		10	7.17741e-05	5	0		0	0		Bacteria	WS6	SC72	SC72CL	SC72CL	SC72CL
150		10	7.17741e-05	2	0		0	0		Bacteria	Proteobacteria	Deltaproteobacteria	Syntrophobacterales	Syntrophaceae	Desulfobacca
151		10	7.17741e-05	3	0		0	0		Archaea	Euryarchaeota	Methanobacteria	Methanobacteriales	Methanobacteriaceae	Methanothermobacter
152		10	7.17741e-05	634	1		6	5.62061e-05		Bacteria	Chloroflexi	Anaerolineae	WCHB1-50	WCHB1-50OR	WCHB1-50OR
153		10	7.17741e-05	69	1		0	0		Bacteria	Verrucomicrobia	Opitutae	OpitutaeCL	OpitutaeCL	OpitutaeCL
154		9	6.45967e-05	41	0		3	2.8103e-05		Bacteria	Proteobacteria	Betaproteobacteria	Hydrogenophilales	Hydrogenophilaceae	Hydrogenophilus
155		9	6.45967e-05	4	0		0	0		Bacteria
156		9	6.45967e-05	4	0		0	0		Bacteria	Proteobacteria	Deltaproteobacteria	Desulfobacterales	DesulfobacteralesOR	DesulfobacteralesOR
157		9	6.45967e-05	1	0		0	0		Bacteria	Firmicutes	Clostridia
158		9	6.45967e-05	5	0		0	0		Bacteria	GAL15	GAL15PH	GAL15PH	GAL15PH	GAL15PH
159		9	6.45967e-05	4	0		0	0		Bacteria	Armatimonadetes	SJA-176	SJA-176CL	SJA-176CL	SJA-176CL
160		8	5.74193e-05	95	1		0	0		Bacteria	Bacteroidetes	Sphingobacteria	Sphingobacteriales	Flammeovirgaceae	Thermonema
161		8	5.74193e-05	35	0		6	5.62061e-05		Bacteria	Thermi	Deinococci	Thermales	Thermaceae	Meiothermus
162		8	5.74193e-05	3	0		0	0		Archaea	Euryarchaeota	Methanobacteria	Methanobacteriales	MSBL1	SAGMEG-1
163		7	5.02419e-05	2	0		1	9.36768e-06		Bacteria	Bacteroidetes
164		7	5.02419e-05	6	0		1	9.36768e-06		Bacteria	OP9	OPB46	OPB72	OPB72OR	OPB72OR
165		7	5.02419e-05	238	1		31	0.000290398		Bacteria	Acidobacteria	Chloracidobacteria	ChloracidobacteriaCL	ChloracidobacteriaCL	ChloracidobacteriaCL
166		7	5.02419e-05	121	1		7	6.55738e-05		Bacteria	Chloroflexi	Chloroflexi (class)	Chloroflexales	Chloroflexaceae	Chloroflexus
167		7	5.02419e-05	6	0		0	0		Bacteria	Planctomycetes	Planctomycea	Gemmatales	Gemmataceae	GemmataceaeFA
168		7	5.02419e-05	3	0		0	0		Bacteria
169		7	5.02419e-05	3	0		0	0		Bacteria	Proteobacteria	Deltaproteobacteria	Desulfobacterales	DesulfobacteralesOR	DesulfobacteralesOR
170		7	5.02419e-05	56	1		13	0.00012178		Bacteria	Firmicutes	Clostridia
171		7	5.02419e-05	5	0		0	0		chloroplast
172		6	4.30645e-05	3	0		0	0		Bacteria	Proteobacteria	Betaproteobacteria	Hydrogenophilales	Hydrogenophilaceae	HydrogenophilaceaeFA
173		6	4.30645e-05	52	0		20	0.000187354		Bacteria	Cyanobacteria	Synechococcophycideae	Synechococcales	Synechococcaceae	Synechococcus
174		6	4.30645e-05	9	0		3	2.8103e-05		Bacteria	SM2F11	SM2F11PH	SM2F11PH	SM2F11PH	SM2F11PH
175		6	4.30645e-05	5	0		0	0		Archaea	Crenarchaeota	Thermoprotei	ThermoproteiCL	ThermoproteiCL	ThermoproteiCL
176		6	4.30645e-05	81	1		4	3.74707e-05		Bacteria	Thermodesulfobacteria	Thermodesulfobacteria (class)	Thermodesulfobacteriales	Thermodesulfobacteriaceae	Geothermobacterium
177		6	4.30645e-05	26	0		0	0		Bacteria	Proteobacteria	Alphaproteobacteria	Rhodospirillales	Rhodospirillaceae	RhodospirillaceaeFA
178		6	4.30645e-05	256	2		6	5.62061e-05		Bacteria	Aquificae	Aquificae (class)	Aquificales	Aquificaceae	Thermocrinis
179		6	4.30645e-05	5	0		0	0		mitochondria	ViridiplantaeMito	StreptophytaMito	EmbryophytaMito	TracheophytaMito
180		6	4.30645e-05	81	1		0	0		Bacteria	Verrucomicrobia	Verrucomicrobiae	Verrucomicrobiales	VerrucomicrobialesOR	VerrucomicrobialesOR
181		6	4.30645e-05	2	0		0	0		Bacteria	Actinobacteria	Actinobacteria (class)	Actinobacteria (class)CL	Actinobacteria (class)CL	Actinobacteria (class)CL
182		6	4.30645e-05	2	0		0	0		Bacteria	SPAM	FFCH6980	FFCH6980CL	FFCH6980CL	FFCH6980CL
183		6	4.30645e-05	3	0		0	0		Bacteria	Actinobacteria	Actinobacteria (class)	Rubrobacterales	Rubrobacteraceae	RubrobacteraceaeFA
184		5	3.58871e-05	3	0		0	0		Bacteria	Chloroflexi	Chloroflexi (class)	Chloroflexales
185		5	3.58871e-05	2	0		0	0		Bacteria	Proteobacteria	Deltaproteobacteria	DeltaproteobacteriaCL	DeltaproteobacteriaCL	DeltaproteobacteriaCL
186		5	3.58871e-05	17	0		46	0.000430913		Bacteria	Bacteroidetes	Bacteroidia	Bacteroidales	BacteroidalesOR	BacteroidalesOR
187		5	3.58871e-05	5	0		0	0		Bacteria	Proteobacteria
188		5	3.58871e-05	157	1		18	0.000168618		Bacteria	Chlorobi	ChlorobiPH	ChlorobiPH	ChlorobiPH	ChlorobiPH
189		5	3.58871e-05	2	0		0	0		Bacteria	Firmicutes	Clostridia	Clostridiales	Symbiobacteriaceae	SymbiobacteriaceaeFA
190		5	3.58871e-05	183	2		2	1.87354e-05		Bacteria
191		5	3.58871e-05	149	2		0	0		Bacteria	Spirochaetes	Leptospirae	Leptospirales	Leptospiraceae	Leptonema
192		5	3.58871e-05	4	0		0	0		Archaea	Euryarchaeota	Methanobacteria	Methanobacteriales	MSBL1	SAGMEG-1
193		5	3.58871e-05	4	0		0	0		Bacteria
194		5	3.58871e-05	2	0		0	0		Bacteria	OP3	koll11	koll11CL	koll11CL	koll11CL
195		5	3.58871e-05	4	0		0	0		Bacteria
196		4	2.87096e-05	2	0		0	0		Bacteria
197		4	2.87096e-05	2	0		114	0.00106792		Bacteria	Chlorobi	SM1B02	SM1B02CL	SM1B02CL	SM1B02CL
198		4	2.87096e-05	41	0		6	5.62061e-05		Bacteria	Cyanobacteria	Synechococcophycideae	Synechococcales	Synechococcaceae	Synechococcus
199		4	2.87096e-05	3	0		0	0		Bacteria	Chloroflexi	Anaerolineae	AnaerolineaeCL	AnaerolineaeCL	AnaerolineaeCL
200		4	2.87096e-05	3	0		0	0		Bacteria	O1aA90	O1aA90PH	O1aA90PH	O1aA90PH	O1aA90PH
201		4	2.87096e-05	3	0		0	0		Bacteria	Proteobacteria	Deltaproteobacteria	Syntrophobacterales	Syntrophaceae	Desulfobacca
202		4	2.87096e-05	5	0		0	0		Bacteria	Bacteroidetes	Bacteroidia	Bacteroidales	BacteroidalesOR	BacteroidalesOR
203		4	2.87096e-05	3	0		0	0		Bacteria	Nitrospirae	Nitrospira (class)	Nitrospirales	Thermodesulfovibrionaceae	Thermodesulfovibrio
204		4	2.87096e-05	1	0		0	0		Bacteria	Armatimonadetes	SJA-176	SJA-176CL	SJA-176CL	SJA-176CL
205		4	2.87096e-05	2	0		0	0		Bacteria	Armatimonadetes	SJA-176	SJA-176CL	SJA-176CL	SJA-176CL
206		4	2.87096e-05	1	0		0	0		Bacteria
207		4	2.87096e-05	3	0		0	0		Bacteria	Proteobacteria	Deltaproteobacteria	Myxococcales	MyxococcalesOR	MyxococcalesOR
208		4	2.87096e-05	2	0		0	0		Archaea	Crenarchaeota	pSL4	pSL4CL	pSL4CL	pSL4CL
209		4	2.87096e-05	7	0		0	0		Bacteria	BH1	BH1PH	BH1PH	BH1PH	BH1PH
210		4	2.87096e-05	2	0		0	0		Bacteria	Nitrospirae	Nitrospira (class)	Nitrospirales	Thermodesulfovibrionaceae	ThermodesulfovibrionaceaeFA
211		4	2.87096e-05	3	0		0	0		Bacteria
212		4	2.87096e-05	4	0		0	0		Bacteria	Armatimonadetes	Chthonomonadetes	Chthonomonadales	Chthonomonadaceae	ChthonomonadaceaeFA
213		3	2.15322e-05	2	0		0	0		Bacteria	Cyanobacteria	Synechococcophycideae	Pseudanabaenales	Pseudanabaenaceae	Pseudanabaena
214		3	2.15322e-05	2	0		0	0		Archaea	Euryarchaeota	Thermoplasmata	E2	pMC2A33	pMC2A33FA
215		3	2.15322e-05	3	0		0	0		Bacteria	BH1	BH1PH	BH1PH	BH1PH	BH1PH
216		3	2.15322e-05	3	0		0	0		Bacteria	Armatimonadetes	Chthonomonadetes	Chthonomonadales	Chthonomonadaceae	ChthonomonadaceaeFA
217		3	2.15322e-05	204	1		2	1.87354e-05		Bacteria	Cyanobacteria	Synechococcophycideae	Synechococcales	Synechococcaceae	Synechococcus
218		3	2.15322e-05	1	0		0	0		Bacteria	Planctomycetes	Phycisphaerae	PhycisphaeraeCL	PhycisphaeraeCL	PhycisphaeraeCL
219		3	2.15322e-05	496	5		17	0.000159251		Bacteria	Chlorobi	ChlorobiPH	ChlorobiPH	ChlorobiPH	ChlorobiPH
220		3	2.15322e-05	3	0		0	0		chloroplast
221		3	2.15322e-05	1	0		0	0		Bacteria	Chloroflexi	Anaerolineae	AnaerolineaeCL	AnaerolineaeCL	AnaerolineaeCL
222		3	2.15322e-05	3	0		0	0		Bacteria	BH1	BH1PH	BH1PH	BH1PH	BH1PH
223		3	2.15322e-05	2	0		0	0		Bacteria	SPAM	0319-6G9	0319-6G9CL	0319-6G9CL	0319-6G9CL
224		3	2.15322e-05	3	0		0	0		Bacteria	Actinobacteria	Actinobacteria (class)	MC47	MC47OR	MC47OR
225		3	2.15322e-05	2	0		0	0		Archaea	Crenarchaeota
226		2	1.43548e-05	2	0		1	9.36768e-06		Bacteria	Proteobacteria	Gammaproteobacteria	Chromatiales	Chromatiaceae	Allochromatium
227		2	1.43548e-05	4	0		1	9.36768e-06		Bacteria	Cyanobacteria	Synechococcophycideae	Synechococcales	Synechococcaceae	Synechococcus
228		2	1.43548e-05	2	0		0	0		Bacteria	Acidobacteria	OS-K	OS-KCL	OS-KCL	OS-KCL
229		2	1.43548e-05	2	0		35	0.000327869		Bacteria	Cyanobacteria	Synechococcophycideae	Pseudanabaenales	Pseudanabaenaceae	Pseudanabaena
230		2	1.43548e-05	1	0		7	6.55738e-05		Bacteria	Spirochaetes	M1NP2-04	M1NP2-04CL	M1NP2-04CL	M1NP2-04CL
231		2	1.43548e-05	2	0		0	0		Bacteria
232		2	1.43548e-05	86	1		7	6.55738e-05		Bacteria	Cyanobacteria	Synechococcophycideae	Synechococcales	Synechococcaceae	Synechococcus
233		2	1.43548e-05	33	0		2	1.87354e-05		Bacteria	Cyanobacteria	Synechococcophycideae	Synechococcales	Synechococcaceae	Synechococcus
234		2	1.43548e-05	11	0		0	0		Bacteria	Proteobacteria	Deltaproteobacteria	Syntrophobacterales	Syntrophobacteraceae	SyntrophobacteraceaeFA
235		2	1.43548e-05	64	0		0	0		Bacteria	Thermi	Deinococci	Thermales	Thermaceae	Thermus
236		2	1.43548e-05	1	0		0	0		Bacteria	Chloroflexi	Anaerolineae	AnaerolineaeCL	AnaerolineaeCL	AnaerolineaeCL
237		2	1.43548e-05	4	0		0	0		Archaea	Crenarchaeota	CrenarchaeotaPH	CrenarchaeotaPH	CrenarchaeotaPH	CrenarchaeotaPH
238		2	1.43548e-05	9	0		0	0		Bacteria	BH1	BH1PH	BH1PH	BH1PH	BH1PH
239		2	1.43548e-05	484	5		8	7.49415e-05		Bacteria	Chlorobi	ChlorobiPH	ChlorobiPH	ChlorobiPH	ChlorobiPH
240		2	1.43548e-05	1	0		0	0		Bacteria	Chloroflexi	SOGA31	SOGA31CL	SOGA31CL	SOGA31CL
241		2	1.43548e-05	1	0		0	0		Bacteria
242		2	1.43548e-05	31	0		0	0		Bacteria	Planctomycetes	Planctomycea	Pirellulales	PirellulalesOR	PirellulalesOR
243		2	1.43548e-05	2	0		0	0		Bacteria	Nitrospirae	Nitrospira (class)	Nitrospirales	Nitrospiraceae	Nitrospira
244		2	1.43548e-05	2	0		0	0		Archaea	Euryarchaeota	Methanobacteria	Methanobacteriales	MethanobacterialesOR	MethanobacterialesOR
245		2	1.43548e-05	49	0		4	3.74707e-05		Bacteria	Cyanobacteria	Synechococcophycideae	Synechococcales	Synechococcaceae	Synechococcus
246		2	1.43548e-05	2	0		0	0		Bacteria	BH1	BH1PH	BH1PH	BH1PH	BH1PH
247		2	1.43548e-05	95	1		0	0		chloroplast
248		2	1.43548e-05	2	0		0	0		Bacteria	Firmicutes	Bacilli	Bacillales	Staphylococcaceae	Staphylococcus
249		2	1.43548e-05	1	0		0	0		Bacteria	Firmicutes	Clostridia	ClostridiaCL	ClostridiaCL	ClostridiaCL
250		2	1.43548e-05	3	0		0	0		Bacteria	Cyanobacteria	Chloroplast	Streptophyta	StreptophytaOR	StreptophytaOR
251		2	1.43548e-05	1	0		9	8.43091e-05		Bacteria	Firmicutes	Clostridia	Clostridiales	Syntrophomonadaceae	SyntrophomonadaceaeFA
252		2	1.43548e-05	2	0		0	0		Bacteria	Actinobacteria	Actinobacteria (class)	Actinomycetales	Williamsiaceae	WilliamsiaceaeFA
253		2	1.43548e-05	2	0		0	0		Bacteria	Firmicutes	Bacilli	Lactobacillales	Streptococcaceae	Streptococcus
254		2	1.43548e-05	1	0		0	0		Bacteria	Proteobacteria	Alphaproteobacteria	Sphingomonadales	Sphingomonadaceae	Sphingobium
255		2	1.43548e-05	2	0		11	0.000103044		Bacteria	Firmicutes	Clostridia	Clostridiales	Syntrophomonadaceae	SyntrophomonadaceaeFA
256		2	1.43548e-05	2	0		0	0		Archaea	DHVE3	DHVE3PH	DHVE3PH	DHVE3PH	DHVE3PH
257		2	1.43548e-05	2	0		0	0		Bacteria	Proteobacteria	Betaproteobacteria	Burkholderiales	Comamonadaceae	Rhodoferax
258		2	1.43548e-05	2	0		2	1.87354e-05		Bacteria	Firmicutes	Clostridia	Clostridiales	Symbiobacteriaceae	SymbiobacteriaceaeFA
259		1	7.17741e-06	1	0		2	1.87354e-05		Bacteria	Aquificae	Aquificae (class)	Aquificales	Hydrogenothermaceae	Hydrogenothermus
260		1	7.17741e-06	1	0		2	1.87354e-05		Bacteria	Cyanobacteria	Nostocophycideae	Stigonematales	StigonematalesOR	StigonematalesOR
261		1	7.17741e-06	1	0		0	0		Bacteria	Proteobacteria	Epsilonproteobacteria	Campylobacterales	CampylobacteralesOR	CampylobacteralesOR
262		1	7.17741e-06	1	0		1	9.36768e-06		Bacteria	Chlorobi	OPB56	OPB56CL	OPB56CL	OPB56CL
263		1	7.17741e-06	4	0		0	0		Bacteria	Acidobacteria	Chloracidobacteria	ChloracidobacteriaCL	ChloracidobacteriaCL	ChloracidobacteriaCL
264		1	7.17741e-06	1	0		0	0		Bacteria	Bacteroidetes	Bacteroidia	Bacteroidales	BacteroidalesOR	BacteroidalesOR
265		1	7.17741e-06	1	0		0	0		Bacteria	AC1	SHA-114	SHA-114CL	SHA-114CL	SHA-114CL
266		1	7.17741e-06	1	0		0	0		Bacteria	Chlorobi	Ignavibacteria	ZB1	ZB1OR	ZB1OR
267		1	7.17741e-06	2	0		1	9.36768e-06		Bacteria	Cyanobacteria	Oscillatoriophycideae	Chroococcales	Spirulinaceae	Spirulina
268		1	7.17741e-06	1	0		0	0		Bacteria	Proteobacteria	Deltaproteobacteria	Desulfobacterales	DesulfobacteralesOR	DesulfobacteralesOR
269		1	7.17741e-06	1	0		0	0		Bacteria	Acidobacteria	Chloracidobacteria	ChloracidobacteriaCL	ChloracidobacteriaCL	ChloracidobacteriaCL
270		1	7.17741e-06	1	0		1	9.36768e-06		Bacteria	Chlorobi	SM1B02	SM1B02CL	SM1B02CL	SM1B02CL
271		1	7.17741e-06	1	0		0	0		Bacteria	Chloroflexi	Anaerolineae	Anaerolineales	Anaerolinaceae	C1
272		1	7.17741e-06	1	0		0	0		Bacteria	Verrucomicrobia	Verrucomicrobiae	Verrucomicrobiales	VerrucomicrobialesOR	VerrucomicrobialesOR
273		1	7.17741e-06	2	0		0	0		Bacteria
274		1	7.17741e-06	31	0		3	2.8103e-05		Bacteria	Acidobacteria	Chloracidobacteria	ChloracidobacteriaCL	ChloracidobacteriaCL	ChloracidobacteriaCL
275		1	7.17741e-06	1	0		0	0		Bacteria	Planctomycetes	Planctomycea	Pirellulales	Pirellulaceae
276		1	7.17741e-06	1	0		0	0		Bacteria	HDBW-WB69	HDBW-WB69PH	HDBW-WB69PH	HDBW-WB69PH	HDBW-WB69PH
277		1	7.17741e-06	1	0		0	0		Bacteria	Actinobacteria	Actinobacteria (class)	Actinobacteria (class)CL	Actinobacteria (class)CL	Actinobacteria (class)CL
278		1	7.17741e-06	1	0		0	0		Bacteria	Cyanobacteria	Synechococcophycideae	Pseudanabaenales	Pseudanabaenaceae	Pseudanabaena
279		1	7.17741e-06	4	0		3	2.8103e-05		Bacteria	Cyanobacteria	Synechococcophycideae	Synechococcales	Synechococcaceae	Synechococcus
280		1	7.17741e-06	16	0		0	0		Bacteria	Chlorobi	ChlorobiPH	ChlorobiPH	ChlorobiPH	ChlorobiPH
281		1	7.17741e-06	1	0		0	0		Bacteria	Chloroflexi	Anaerolineae	AnaerolineaeCL	AnaerolineaeCL	AnaerolineaeCL
282		1	7.17741e-06	1	0		0	0		Bacteria	Planctomycetes	Planctomycea	Pirellulales	Pirellulaceae	Pirellula
283		1	7.17741e-06	1	0		0	0		Bacteria	Proteobacteria	Epsilonproteobacteria	Nautiliales	NautilialesOR	NautilialesOR
284		1	7.17741e-06	1	0		0	0		Bacteria	Chloroflexi	Anaerolineae	A4b	A4bOR	A4bOR
285		1	7.17741e-06	1	0		0	0		Bacteria	Firmicutes	Clostridia	Clostridiales	Clostridiaceae	Clostridium
286		1	7.17741e-06	1	0		0	0		Bacteria	Proteobacteria	Gammaproteobacteria	Pseudomonadales	Pseudomonadaceae	Pseudomonas
287		1	7.17741e-06	1	0		0	0		Bacteria	Chloroflexi	Anaerolineae	AnaerolineaeCL	AnaerolineaeCL	AnaerolineaeCL
288		1	7.17741e-06	8	0		0	0		Bacteria	BH1	BH1PH	BH1PH	BH1PH	BH1PH
289		1	7.17741e-06	1	0		0	0		Bacteria	Acidobacteria	Solibacteres	Solibacterales	Solibacteraceae	Candidatus Solibacter
290		1	7.17741e-06	1	0		0	0		Bacteria	Bacteroidetes	Sphingobacteria	Sphingobacteriales	SphingobacterialesOR	SphingobacterialesOR
291		1	7.17741e-06	1	0		0	0		Bacteria	Chloroflexi	Anaerolineae	S0208	S0208OR	S0208OR
292		1	7.17741e-06	536	3		0	0		Bacteria	Chloroflexi	Chloroflexi (class)	Chloroflexales	Chloroflexaceae	Chloroflexus
293		1	7.17741e-06	98	1		0	0		Bacteria
294		1	7.17741e-06	4	0		0	0		Bacteria	OP1	OP1	OP1CL	OP1CL	OP1CL
295		1	7.17741e-06	1	0		0	0		Bacteria	Proteobacteria	Gammaproteobacteria	Enterobacteriales	Enterobacteriaceae	Escherichia
296		1	7.17741e-06	1	0		0	0		Bacteria	Planctomycetes	PW285	PW285CL	PW285CL	PW285CL
297		1	7.17741e-06	18	0		0	0		Bacteria	Proteobacteria	Alphaproteobacteria	Rhodospirillales	Rhodospirillaceae	RhodospirillaceaeFA
298		1	7.17741e-06	2	0		0	0		Bacteria	SBR1093	SBR1093PH	SBR1093PH	SBR1093PH	SBR1093PH
299		1	7.17741e-06	1	0		0	0		Archaea	Euryarchaeota	Thermoplasmata	E2	WCHD3-02	WCHD3-02FA
300		1	7.17741e-06	1	0		0	0		Bacteria	Actinobacteria	Actinobacteria (class)	Actinobacteria (class)CL	Actinobacteria (class)CL	Actinobacteria (class)CL
301		1	7.17741e-06	1	0		0	0		Archaea	DHVE3	DHVE3PH	DHVE3PH	DHVE3PH	DHVE3PH
302		1	7.17741e-06	1	0		0	0		Bacteria	OP1	OP1	OP1CL	OP1CL	OP1CL
303		1	7.17741e-06	1	0		0	0		Bacteria	Proteobacteria	Gammaproteobacteria	Pseudomonadales	Moraxellaceae	Acinetobacter
304		1	7.17741e-06	1	0		0	0		Bacteria	Elusimicrobia	Elusimicrobia (class)	MVP-88	MVP-88OR	MVP-88OR
305		1	7.17741e-06	1	0		0	0		Bacteria	Proteobacteria	Alphaproteobacteria	Rhodospirillales	Acetobacteraceae	Roseomonas
306		1	7.17741e-06	1	0		0	0		Bacteria	Planctomycetes	Planctomycea	Gemmatales	Gemmataceae
307		1	7.17741e-06	1	0		0	0		Bacteria	Actinobacteria	Actinobacteria (class)	WCHB1-81	At425
308		1	7.17741e-06	1	0		0	0		chloroplast	RhodophytaChloro	BangiophyceaeChloro	CyanidialesChloro	CyanidiaceaeChloro	CyanidioschyzonChloro
309		1	7.17741e-06	1	0		0	0		Bacteria	Actinobacteria	Actinobacteria (class)	Actinobacteria (class)CL	Actinobacteria (class)CL	Actinobacteria (class)CL
310		1	7.17741e-06	1	0		0	0		Archaea	Crenarchaeota	Sd-NA	Sd-NACL	Sd-NACL	Sd-NACL
311		1	7.17741e-06	1	0		0	0		Bacteria	Actinobacteria	Actinobacteria (class)	Acidimicrobiales	AcidimicrobialesOR	AcidimicrobialesOR
312		1	7.17741e-06	1	0		0	0		Bacteria	Chloroflexi	Anaerolineae	GCA004	GCA004OR	GCA004OR
313		1	7.17741e-06	1	0		0	0		Bacteria	Firmicutes	Clostridia
314		1	7.17741e-06	1	0		0	0		Bacteria	Chloroflexi	Bljii12	B07
315		1	7.17741e-06	1	0		0	0		Bacteria	Actinobacteria	Actinobacteria (class)	MC47	MC47OR	MC47OR
316		1	7.17741e-06	1	0		0	0		Bacteria	Firmicutes	Clostridia	Clostridiales	Symbiobacteriaceae	SymbiobacteriaceaeFA
317		1	7.17741e-06	1	0		0	0		Bacteria	Chloroflexi	Anaerolineae	GN14	GN14OR	GN14OR
